# Supplementary material for: Exploration of the effects of a degS mutant on the growth of Vibrio cholerae and the global regulatory function of degS by RNA sequencing
Source: PeerJ. 2019 Oct 23;7:e7959. doi: 10.7717/peerj.7959 (PMC6815195; doi:10.7717/peerj.7959)
Supplement: Supplemental Information 2 [file peerj-07-7959-s002.xls]

## Sheet: sheet1
Differentially expressed genes between wild type and degS mutant.
AccID	type_of_gene	Description	degS mutant	WT	Log2FC	FDR	Style	degS mutant 1	degS mutant 2	WT 2	WT 1
VC2553	protein-coding	"ABC transporter ATP-binding protein, authentic frameshift"	341.6	941.254	-1.46227	1.37135e-12	down	339	312	1203	681
VC1942	protein-coding	"bifunctional 5,10-methylene-tetrahydrofolate dehydrogenase/ 5,10-methylene-tetrahydrofolate cyclohydrolase"	80.0484	127.266	-0.668904	0.00661193	down	88	65	160	94
glpX	protein-coding	"fructose 1,6-bisphosphatase II"	454.641	273.457	0.733411	3.52625e-11	up	424	441	341	204
VC1304	protein-coding	"fumarate hydratase, class I"	93.4482	177.832	-0.928277	2.42834e-06	down	72	105	213	139
VC2405	protein-coding	"UDP-N-acetylmuramoylalanyl-D-glutamyl-2,6-diaminopimelate--D-alanyl-D-alanyl ligase"	138.629	84.2107	0.719158	0.0047409	up	153	112	102	65
VC0342	protein-coding	(Fe-S)-binding protein	3680	1590.12	1.21057	0	up	3421	3580	2073	1121
23Se	rRNA	23S ribosomal RNA	20.7298	71.1201	-1.77855	3.38856e-09	down	30	10	86	55
rrmA	protein-coding	23S rRNA (guanine(745)-N(1))-methyltransferase	119.601	189.006	-0.660206	0.00361046	down	101	126	197	169
VC1971	protein-coding	2-succinylbenzoate-CoA ligase	62.8402	165.325	-1.39554	6.07292e-14	down	67	53	208	122
VC1257	protein-coding	3-demethylubiquinone-9 3-methyltransferase	224.297	395.366	-0.817779	1.68538e-05	down	214	213	428	342
VC1875	protein-coding	3-deoxy-manno-octulosonate cytidylyltransferase	12.6076	414.798	-5.04004	8.75411e-13	down	12	12	598	251
VCA0007	protein-coding	3-hydroxyisobutyrate dehydrogenase	35.2388	172.875	-2.2945	0	down	32	35	210	133
phhB	protein-coding	4a-hydroxytetrahydrobiopterin dehydratase	41.0314	287.953	-2.81103	0	down	37	41	345	225
ispH	protein-coding	4-hydroxy-3-methylbut-2-enyl diphosphate reductase	73.8313	15.1181	2.28796	0.017341	up	98	44	22	9
ubiA	protein-coding	4-hydroxybenzoate octaprenyltransferase	373.41	199.208	0.906487	0.0317372	up	435	280	223	167
VC1640	protein-coding	50S ribosomal protein L25	127.55	320.184	-1.32784	3.98113e-11	down	87	154	359	268
rpmD	protein-coding	50S ribosomal protein L30	189	115.66	0.708491	0.00287373	up	165	194	146	85
rpmE	protein-coding	50S ribosomal protein L31	680.485	1526.11	-1.16522	5.13771e-09	down	774	528	1579	1373
rpmH	protein-coding	50S ribosomal protein L34	44.8926	76.117	-0.761742	0.041923	down	34	51	96	56
rpmI	protein-coding	50S ribosomal protein L35	13.1471	66.3546	-2.33545	0.0252938	down	12	13	71	58
VC2669	protein-coding	5-carboxymethyl-2-hydroxymuconate delta-isomerase	821.168	113.968	2.84905	0	up	740	821	138	88
5Sh	rRNA	5S ribosomal RNA	1.53351	57.902	-5.2387	0	down	3	0	78	39
VCA0782	protein-coding	ABC transporter ATP-binding protein	1005.77	1693.81	-0.751981	0.000324253	down	1175	751	1885	1428
VCA1101	protein-coding	ABC transporter ATP-binding protein	386.521	1225.73	-1.66502	0	down	372	364	1319	1066
VC1665	protein-coding	ABC transporter permease	2201.18	849.616	1.3734	1.20423e-05	up	2511	1701	939	721
VCA1099	protein-coding	ABC transporter permease	60.5955	168.645	-1.47671	4.04392e-05	down	51	64	228	113
VCA1100	protein-coding	ABC transporter permease	183.975	459.773	-1.32142	0	down	171	179	507	391
VC1664	protein-coding	ABC transporter substrate-binding protein	1032.57	361.601	1.51376	4.58399e-08	up	1162	813	358	337
VCA0807	protein-coding	ABC transporter substrate-binding protein	1539.29	886.405	0.796223	4.21135e-06	up	1347	1577	962	765
VCA1098	protein-coding	ABC transporter substrate-binding protein	34.5861	104.828	-1.59976	0.0243605	down	36	30	131	78
VC1598	protein-coding	ABC transporter substrate-binding protein-like protein	361.876	197.843	0.871136	5.73177e-06	up	366	324	242	151
VCA0829	protein-coding	acetoacetyl-CoA synthetase	244.683	1193.98	-2.2868	0	down	218	247	1284	1039
VC0737	protein-coding	acetoin utilization protein AcuB	104.979	707.443	-2.75252	0	down	103	97	915	504
VC2645	protein-coding	acetylornithine deacetylase	157.082	89.3114	0.814606	0.0316092	up	130	168	115	64
VC2332	protein-coding	acetyltransferase	5221.46	2810.43	0.893665	0.0149017	up	4348	5559	3399	2173
VCA0442	protein-coding	acetyltransferase	21.6654	57.2316	-1.40142	0.0191824	down	16	25	82	35
VCA0470	protein-coding	acetyltransferase	20.9562	85.9668	-2.03641	0.000189256	down	22	18	106	65
VCA0474	protein-coding	acetyltransferase	803.139	1714.5	-1.09407	0	down	748	780	2033	1355
VCA0941	protein-coding	acyl-CoA thioesterase	633.851	292.942	1.11353	0	up	649	560	384	205
cyaA	protein-coding	adenylate cyclase	408.268	715.91	-0.810263	6.83933e-11	down	347	428	850	565
VC1126	protein-coding	adenylosuccinate lyase	101.514	371.085	-1.87007	0	down	92	101	410	315
VC1621	protein-coding	agglutination protein	116.564	481.44	-2.04623	0.000332875	down	113	109	689	295
VCA0814	protein-coding	agmatinase	11.6985	39.7344	-1.76407	0.000256823	down	6	16	38	38
VC1819	protein-coding	aldehyde dehydrogenase	824.718	549.205	0.586556	9.18369e-08	up	748	820	643	440
VC0667	protein-coding	aldo/keto reductase	9196.02	5166.05	0.831948	0	up	8932	8583	6084	4113
VC1076	protein-coding	AraC family transcriptional regulator	378.827	208.227	0.863384	0	up	377	345	209	192
VC2080	protein-coding	AraC family transcriptional regulator	3462.01	908.145	1.93061	5.16976e-11	up	2889	3680	1187	638
VCA0783	protein-coding	arylesterase	747.037	304.218	1.29607	0	up	767	658	295	288
VC2036	protein-coding	aspartate-semialdehyde dehydrogenase	218.365	72.0218	1.60023	0	up	233	184	77	63
dinG	protein-coding	ATP-dependent DNA helicase DinG	103.36	197.716	-0.935744	6.87859e-08	down	103	94	250	145
VCA0804	protein-coding	ATP-dependent RNA helicase DeaD	392.823	688.299	-0.809155	0	down	359	388	765	581
VC0305	protein-coding	ATP-dependent RNA helicase RhlB	369.705	675.626	-0.869848	3.66587e-05	down	299	402	837	508
VCA1002	protein-coding	AzlC family protein	432.891	212.57	1.02607	0	up	411	413	241	176
VC1279	protein-coding	BCCT family transporter	482.829	1063.34	-1.13901	3.62756e-11	down	362	552	1184	896
VC2217	protein-coding	beta-N-acetylhexosaminidase	141.695	430.798	-1.60423	0	down	140	130	441	391
tyrA	protein-coding	bifunctional chorismate mutase/prephenate dehydrogenase	618.256	995.135	-0.686689	6.13305e-08	down	571	605	1048	882
VC0319	protein-coding	biotin--protein ligase	175.317	107.319	0.708063	0.00041493	up	191	144	127	85
VC2614	protein-coding	cAMP-regulatory protein	227.281	670.173	-1.56006	0	down	242	192	808	520
VC0687	protein-coding	carbon starvation protein A	511.125	322.395	0.664845	0.000889663	up	525	450	382	255
VC0586	protein-coding	carbonic anhydrase	1445.76	574.227	1.33213	4.85947e-06	up	1640	1126	624	495
VC1623	protein-coding	carboxynorspermidine decarboxylase	234.46	542.853	-1.21122	5.10892e-07	down	198	247	699	389
VC2215	protein-coding	cation transporter E1-E2 family ATPase	115.029	246.701	-1.10077	2.52187e-12	down	91	127	269	212
VC0658	protein-coding	c-di-GMP phosphodiesterase A-like protein	2232.15	842.058	1.40644	2.41978e-06	up	1836	2398	966	689
VC2201	protein-coding	chemotaxis protein CheR	122.809	195.129	-0.668006	0.00010905	down	102	131	222	161
VC1316	protein-coding	chemotaxis protein CheY	3215.82	130.698	4.62088	0	up	2934	3181	154	104
VC2062	protein-coding	chemotaxis-specific methylesterase	89.0759	144.443	-0.69739	0.0123063	down	74	95	148	131
VC2724	protein-coding	cholera toxin secretion protein EpsM	41.9972	82.1595	-0.968134	0.000375198	down	41	39	107	58
VC0482	protein-coding	chromosome replication initiation inhibitor protein	341.549	174.535	0.968579	0.0179625	up	398	256	182	156
VC0798	protein-coding	citrate lyase subunit beta	50.174	21.0805	1.25104	0.0159334	up	38	57	19	21
VCA0933	protein-coding	cold shock domain-contain protein	66.9541	164.869	-1.30008	9.98198e-05	down	36	90	189	135
VCA0166	protein-coding	cold shock transcriptional regulator CspA	205.184	912.486	-2.15289	0	down	165	224	1143	677
VC0116	protein-coding	coproporphyrinogen III oxidase	410.084	220.026	0.898247	0.0181353	up	340	438	287	155
VC1122	protein-coding	cyclopropane-fatty-acyl-phospholipid synthase	68.1782	120.426	-0.82076	0.0147805	down	69	61	161	82
VC0748	protein-coding	cysteine desulfurase	88.8194	182.374	-1.03795	1.18888e-06	down	64	104	204	153
cysM	protein-coding	cysteine synthase B	57.1305	256.401	-2.16607	0.000998626	down	40	68	374	152
VC2050	protein-coding	cytochrome C biogenesis protein CcmH	111.767	32.7665	1.77021	2.0475e-05	up	130	84	47	20
VC2052	protein-coding	cytochrome c-type biogenesis protein CcmF	254.628	142.679	0.835613	0.00336636	up	286	201	173	110
VCA0270	protein-coding	D-alanyl-D-alanine carboxypeptidase	201.779	88.6082	1.18726	0	up	190	194	83	86
VCA0768	protein-coding	DEAD/DEAH box helicase	213.368	430.198	-1.01166	0.00709964	down	238	170	412	411
VC1979	protein-coding	deoxyguanosinetriphosphate triphosphohydrolase-like protein	182.726	75.9093	1.26733	4.38159e-05	up	177	171	90	60
coaE	protein-coding	dephospho-CoA kinase	250.329	69.1727	1.85555	0.0263286	up	171	302	94	46
apaH	protein-coding	diadenosine tetraphosphatase	300.173	184.186	0.704629	2.77441e-05	up	316	257	233	135
VC2638	protein-coding	dihydrolipoamide dehydrogenase	177.871	379.856	-1.09462	1.5878e-08	down	177	162	383	349
VC1902	protein-coding	disulfide bond formation protein B	852.165	1440.45	-0.757312	1.11587e-09	down	941	688	1587	1226
VC2504	protein-coding	D-lactate dehydrogenase	270.585	156.943	0.785842	8.47999e-06	up	294	223	182	127
VCA0192	protein-coding	D-lactate dehydrogenase	885.832	1487.66	-0.747943	1.78746e-14	down	876	812	1812	1141
VC1258	protein-coding	DNA gyrase subunit A	317.379	515.112	-0.698679	3.91271e-11	down	318	287	546	454
helD	protein-coding	DNA helicase IV	1395.36	272.771	2.35488	7.27861e-08	up	1648	1025	327	213
VC0668	protein-coding	DNA mismatch repair protein	1668.67	833.39	1.00163	0	up	1579	1597	996	653
VC0535	protein-coding	DNA mismatch repair protein MutS	1153.22	6499.42	-2.49464	0	down	749	1428	8223	4763
VC0719	protein-coding	DNA-binding response regulator PhoB	20.0753	48.4912	-1.2723	0.0317264	down	15	23	69	30
VCA0084	protein-coding	DNA-binding transcriptional dual regulator SoxR	192.606	94.7473	1.0235	1.85075e-06	up	171	195	126	65
VC2760	protein-coding	DNA-binding transcriptional regulator	110.943	1013.51	-3.19146	0	down	121	91	1275	748
VC0161	protein-coding	DNA-binding transcriptional regulator IlvY	355.972	213.032	0.740689	5.52659e-06	up	384	296	231	184
uvrD	protein-coding	DNA-dependent helicase II	159.072	375.262	-1.23821	0.00536426	down	155	148	519	243
djlA	protein-coding	Dna-J like membrane chaperone protein	657.906	372.189	0.821847	0.0324321	up	714	543	512	243
VCA0788	protein-coding	DnaJ-like protein	218.734	107.319	1.02728	8.76173e-08	up	239	179	127	85
VCA0475	protein-coding	doc protein	477.327	827.466	-0.793723	0	down	423	484	930	691
VC0788	protein-coding	DOPA-dioxygenase-like protein	389.194	55.3954	2.81265	0	up	411	332	64	45
VCA0875	protein-coding	D-serine dehydratase	4106.69	1568.4	1.38868	1.58717e-05	up	4566	3286	2170	1015
rnfD	protein-coding	electron transport complex protein RnfD	899.751	1375.24	-0.612085	2.58233e-05	down	937	780	1444	1222
VC0475	protein-coding	enterobactin receptor protein	2608.34	623.063	2.06568	2.22045e-16	up	2211	2740	738	493
uvrB	protein-coding	excinuclease ABC subunit B	45.4905	175.63	-1.9489	1.13779e-07	down	51	36	237	118
VC1860	protein-coding	exonuclease III	308.404	619.234	-1.00566	0.00209183	down	292	295	826	423
xni	protein-coding	exonuclease IX	2257.05	1370.54	0.719697	4.87944e-07	up	2100	2194	1349	1283
recC	protein-coding	exonuclease V subunit gamma	2725.66	1804.92	0.594671	5.86469e-10	up	2812	2388	2174	1402
VC0722	protein-coding	exopolyphosphatase	1402.84	737.872	0.926911	0.00257338	up	1498	1181	1023	476
VCA1033	protein-coding	extracellular solute-binding protein	763.706	406.383	0.910175	2.35178e-08	up	788	669	536	282
VCA0552	protein-coding	fatty acid cis/trans isomerase	747.065	461.85	0.69381	1.96654e-12	up	766	659	567	351
flgA	protein-coding	flagellar basal body P-ring biosynthesis protein FlgA	1929.21	3997.28	-1.05101	2.86438e-14	down	1999	1682	4179	3565
flhF	protein-coding	flagellar biosynthesis regulator FlhF	118.892	189.844	-0.675168	0.00417507	down	107	119	192	174
VC2141	protein-coding	flagellar protein FlaG	44.438	91.1549	-1.03653	5.15749e-05	down	31	53	104	75
VC2143	protein-coding	flagellin	154.413	312.073	-1.01509	1.93212e-12	down	129	164	335	272
VC2187	protein-coding	flagellin	406.112	720.269	-0.82666	3.89359e-07	down	366	406	900	536
VC0002	protein-coding	flavodoxin	127.725	227.64	-0.833716	4.58076e-06	down	138	106	285	169
VC2099	protein-coding	flavodoxin FldA	47.4767	85.8393	-0.854418	0.0313827	down	38	52	114	59
fumC	protein-coding	fumarate hydratase	424.631	96.2793	2.14091	0	up	436	374	106	82
VC0263	protein-coding	galactosyl-transferase	211.657	1578.47	-2.89872	1.15463e-14	down	165	236	1491	1523
VC2444	protein-coding	general secretion pathway protein B	73.5163	37.1568	0.984439	0.0184948	up	71	69	57	20
VC1353	protein-coding	GGDEF family protein	201.783	119.491	0.755899	0.0101336	up	228	158	134	100
VC2454	protein-coding	GGDEF family protein	384.303	177.736	1.11251	1.51032e-09	up	336	394	181	162
mdoG	protein-coding	glucan biosynthesis protein G	401.202	1285.07	-1.67945	0.00605464	down	387	377	1830	794
VC1287	protein-coding	glucosyltransferase MdoH	5870.43	13120	-1.16023	3.86664e-07	down	6255	4955	16762	9497
gltB	protein-coding	glutamate synthase subunit alpha	181.419	462.788	-1.35103	0.00955489	down	166	179	413	464
VC1347	protein-coding	glutathione S-transferase	151.577	579.871	-1.93569	0	down	153	136	641	492
VC2000	protein-coding	glyceraldehyde-3-phosphate dehydrogenase	895.063	2103.86	-1.23297	0.0192493	down	912	795	1925	2075
VCA0843	protein-coding	glyceraldehyde-3-phosphate dehydrogenase	722.074	1405	-0.960349	0	down	715	661	1556	1190
glgA	protein-coding	glycogen synthase	98.5901	155.036	-0.653086	0.00150036	down	100	88	197	113
VC1270	protein-coding	glyoxylase II family protein	102.253	196.829	-0.944794	9.96905e-08	down	104	91	201	179
VC1117	protein-coding	heat shock protein HtpX	99.4427	208.659	-1.06921	0.0106752	down	108	82	239	171
VC2042	protein-coding	histone deacetylase/AcuC/AphA family protein	513.088	234.792	1.12782	5.72892e-06	up	570	411	293	175
ruvB	protein-coding	Holliday junction DNA helicase RuvB	215.72	326.92	-0.599777	1.75356e-06	down	193	217	355	282
VC0466	protein-coding	Holliday junction resolvase-like protein	648.039	290.521	1.15744	1.15819e-08	up	567	664	279	277
rhtB	protein-coding	homoserine/homoserine lactone efflux protein	192.723	561.92	-1.54384	0	down	205	163	654	453
VCA0147	protein-coding	hydroxyglutarate oxidase	3348.12	423.249	2.98377	0	up	3711	2690	515	325
VC0025	protein-coding	hypothetical protein	879.491	1901.93	-1.11272	4.30629e-06	down	776	895	2453	1360
VC0038	protein-coding	hypothetical protein	159.697	364.164	-1.18925	0	down	152	152	397	313
VC0041	protein-coding	hypothetical protein	2684.97	5781.14	-1.10645	0	down	2477	2630	6399	4899
VC0096	protein-coding	hypothetical protein	1207.19	2513.06	-1.0578	0	down	1187	1113	2788	2125
VC0129	protein-coding	hypothetical protein	46.113	174.856	-1.92292	7.58402e-06	down	29	58	238	116
VC0143	protein-coding	hypothetical protein	136.613	270.304	-0.984489	3.76955e-05	down	148	113	320	214
VC0169	protein-coding	hypothetical protein	209.301	129.844	0.688805	0.0490257	up	172	225	141	112
VC0373	protein-coding	hypothetical protein	982.889	453.354	1.11639	2.22045e-16	up	973	900	415	447
VC0393	protein-coding	hypothetical protein	1000.4	661.792	0.596126	0.000145794	up	888	1013	782	525
VC0425	protein-coding	hypothetical protein	358.154	182.39	0.973553	7.59486e-10	up	345	337	222	140
VC0461	protein-coding	hypothetical protein	937.855	1437.23	-0.615859	0.000110005	down	944	844	1798	1068
VC0467	protein-coding	hypothetical protein	419.523	271.605	0.62724	0.00991348	up	464	338	305	227
VC0479	protein-coding	hypothetical protein	244.861	68.925	1.82886	4.18668e-06	up	288	181	81	55
VC0483	protein-coding	hypothetical protein	452.432	178.264	1.34369	7.6455e-11	up	483	381	243	118
VC0582	protein-coding	hypothetical protein	33269.6	3774.47	3.13986	0	up	32921	30477	3391	3768
VC0689	protein-coding	hypothetical protein	529.042	349.197	0.599339	1.9757e-07	up	540	469	356	318
VC0728	protein-coding	hypothetical protein	1525.15	961.543	0.665523	0.00257859	up	1637	1276	1205	713
VC0747	protein-coding	hypothetical protein	32.0303	113.321	-1.82291	1.5973e-06	down	31	30	131	92
VC0765	protein-coding	hypothetical protein	727.852	312.953	1.2177	0.016448	up	854	540	413	217
VC0789	protein-coding	hypothetical protein	482.093	93.2298	2.37045	2.75376e-11	up	388	526	88	90
VC0794	protein-coding	hypothetical protein	86.5766	36.1348	1.26059	0.00444324	up	67	97	45	27
VC0885	protein-coding	hypothetical protein	1022.24	1820.6	-0.832685	0	down	917	1026	2037	1527
VC0899	protein-coding	hypothetical protein	1350.43	876.258	0.623992	0.000457464	up	1215	1352	885	804
VC0922	protein-coding	hypothetical protein	327.15	586.992	-0.843389	0	down	354	271	689	469
VC0929	protein-coding	hypothetical protein	648.275	278.544	1.2187	4.52783e-07	up	654	582	412	161
VC0931	protein-coding	hypothetical protein	540.318	302.663	0.836098	4.30859e-08	up	580	452	326	263
VC0940	protein-coding	hypothetical protein	4890.46	1397.56	1.80706	0	up	4912	4411	1528	1198
VC1077	protein-coding	hypothetical protein	101.57	154.261	-0.602898	0.0281484	down	90	103	198	111
VC1099	protein-coding	hypothetical protein	360.17	210.415	0.775444	0.0118254	up	350	336	243	171
VC1120	protein-coding	hypothetical protein	30.6948	89.1438	-1.53814	2.07933e-06	down	21	37	116	63
VC1158	protein-coding	hypothetical protein	110.573	179.166	-0.696289	0.0146701	down	115	96	234	126
VC1164	protein-coding	hypothetical protein	80.1031	221.414	-1.46682	2.22045e-15	down	67	85	257	179
VC1217	protein-coding	hypothetical protein	6268.01	1703.74	1.8793	1.8175e-06	up	5054	6830	2318	1131
VC1224	protein-coding	hypothetical protein	1701.42	3033.07	-0.834044	7.58569e-11	down	1699	1544	3750	2286
VC1272	protein-coding	hypothetical protein	8.4051	27.0829	-1.68805	0.0160737	down	8	8	23	28
VC1321	protein-coding	hypothetical protein	221.46	408.648	-0.883812	2.42748e-10	down	238	185	432	361
VC1354	protein-coding	hypothetical protein	786.701	355.896	1.14436	0	up	757	741	421	282
VC1368	protein-coding	hypothetical protein	38.9019	101.021	-1.37675	1.49433e-07	down	36	38	132	71
VC1371	protein-coding	hypothetical protein	255.593	800.387	-1.64685	1.91978e-07	down	290	199	1059	553
VC1479	protein-coding	hypothetical protein	1594.13	655.802	1.28144	0	up	1544	1492	644	615
VC1503	protein-coding	hypothetical protein	556.581	2062.92	-1.89002	0	down	520	539	2343	1705
VC1539	protein-coding	hypothetical protein	263.998	531.939	-1.01073	0	down	298	207	594	447
VC1572	protein-coding	hypothetical protein	143.287	74.4082	0.945368	0.00121737	up	160	114	70	72
VC1600	protein-coding	hypothetical protein	23.2555	53.9344	-1.21364	0.0074261	down	17	27	51	52
VC1605a	protein-coding	hypothetical protein	37.6249	82.8772	-1.13929	0.000419382	down	43	29	81	78
VC1619	protein-coding	hypothetical protein	571.63	1363.56	-1.25422	0	down	522	565	1644	1058
VC1641	protein-coding	hypothetical protein	1017.97	449.772	1.17843	0.00020267	up	1163	785	516	368
VC1662	protein-coding	hypothetical protein	128.204	385.285	-1.58748	0	down	102	141	423	329
VC1723	protein-coding	hypothetical protein	1744.62	1058.28	0.721192	0.000469098	up	1869	1463	1330	782
VC1856	protein-coding	hypothetical protein	42.9346	92.7197	-1.11073	1.03449e-05	down	46	36	120	66
VC1865	protein-coding	hypothetical protein	95.21	277.567	-1.54365	0	down	86	95	302	239
VC1867	protein-coding	hypothetical protein	155.975	1256.81	-3.01037	2.18714e-14	down	131	165	1177	1220
VC1870	protein-coding	hypothetical protein	139.112	386.059	-1.47257	0	down	155	111	422	331
VC1872	protein-coding	hypothetical protein	102.878	595.031	-2.53204	0	down	101	95	746	441
VC1932	protein-coding	hypothetical protein	152.288	379.204	-1.31618	8.4176e-11	down	166	125	481	277
VC1981	protein-coding	hypothetical protein	196.103	97.1173	1.01381	4.02788e-05	up	219	156	101	87
VC2005	protein-coding	hypothetical protein	229.207	375.532	-0.712285	3.05484e-07	down	193	242	445	297
VC2009	protein-coding	hypothetical protein	236.565	618.953	-1.38759	1.11022e-16	down	238	213	777	458
VC2011	protein-coding	hypothetical protein	387.064	1027.69	-1.40876	0	down	410	329	1089	906
VC2038	protein-coding	hypothetical protein	411.45	151.292	1.44338	0	up	368	414	194	109
VC2058	protein-coding	hypothetical protein	40.1807	93.3337	-1.21589	0.000396271	down	48	29	91	88
VC2093	protein-coding	hypothetical protein	246.024	471.722	-0.939134	3.97049e-05	down	285	186	490	423
VC2147	protein-coding	hypothetical protein	260.128	96.742	1.42701	0.000112441	up	206	287	96	90
VC2154	protein-coding	hypothetical protein	107.876	58.955	0.87169	0.00271343	up	115	91	50	61
VC2216	protein-coding	hypothetical protein	35.2388	114.957	-1.70586	1.18976e-11	down	32	35	114	107
VC2221	protein-coding	hypothetical protein	92.7956	155.498	-0.744772	6.98592e-05	down	76	100	187	121
VC2264	protein-coding	hypothetical protein	444.14	219.235	1.01854	1.91525e-12	up	471	377	270	166
VC2297	protein-coding	hypothetical protein	2685.52	1566.76	0.777415	0	up	2629	2487	1778	1296
VC2365	protein-coding	hypothetical protein	714.403	1150.95	-0.688011	0	down	662	697	1320	942
VC2386	protein-coding	hypothetical protein	173.112	0.606619	8.1567	9.43259e-05	up	2	319	0	1
VC2395	protein-coding	hypothetical protein	887.345	409.661	1.11507	7.60038e-09	up	956	739	397	388
VC2428	protein-coding	hypothetical protein	1115.48	435.277	1.35766	2.59126e-06	up	920	1196	512	347
VC2455	protein-coding	hypothetical protein	109.891	60.7038	0.85621	0.00127334	up	101	108	83	40
VC2470	protein-coding	hypothetical protein	658.466	1004.08	-0.608697	6.41817e-10	down	637	617	1067	883
VC2471	protein-coding	hypothetical protein	120.169	200.119	-0.735794	0.0305611	down	100	128	261	141
VC2487	protein-coding	hypothetical protein	60.5672	28.4801	1.08858	0.0077588	up	52	63	40	18
VC2507	protein-coding	hypothetical protein	67.3256	163.344	-1.27869	0.00273671	down	61	67	180	139
VC2546	protein-coding	hypothetical protein	310.394	164.062	0.91986	1.71859e-09	up	317	275	154	159
VC2547	protein-coding	hypothetical protein	551.049	314.405	0.809555	0	up	563	488	379	244
VC2552	protein-coding	hypothetical protein	67.469	181.113	-1.42459	6.77236e-15	down	75	54	226	135
VC2554	protein-coding	hypothetical protein	1821.8	3900.33	-1.09823	0	down	1715	1752	4667	3052
VC2555	protein-coding	hypothetical protein	529.532	2513.41	-2.24685	0	down	618	396	2681	2203
VC2569	protein-coding	hypothetical protein	5048.2	2392.88	1.07702	5.44009e-15	up	5152	4476	2260	2309
VC2615	protein-coding	hypothetical protein	217.25	81.0974	1.42163	0.0177427	up	158	253	88	70
VC2640	protein-coding	hypothetical protein	399.755	814.35	-1.02653	1.56541e-14	down	400	362	849	728
VC2661	protein-coding	hypothetical protein	1868.08	716.018	1.38349	3.21965e-15	up	1986	1581	672	694
VC2662	protein-coding	hypothetical protein	635.549	336.805	0.916091	0.000845318	up	589	620	477	210
VC2668	protein-coding	hypothetical protein	11915.5	2004.19	2.57174	3.96621e-09	up	13985	8836	2212	1703
VC2717	protein-coding	hypothetical protein	35.9499	82.1668	-1.19257	0.00902353	down	45	24	78	79
VCA0003	protein-coding	hypothetical protein	3469.31	1762.15	0.977306	0	up	3470	3143	1955	1490
VCA0009	protein-coding	hypothetical protein	216.744	1675.47	-2.9505	0	down	214	199	1694	1536
VCA0030	protein-coding	hypothetical protein	84.6753	362.385	-2.09751	0	down	77	84	404	305
VCA0106	protein-coding	hypothetical protein	92.656	55.0438	0.751304	0.0272835	up	100	77	48	56
VCA0119	protein-coding	hypothetical protein	55.2858	92.8873	-0.748574	0.00936533	down	48	57	119	67
VCA0125	protein-coding	hypothetical protein	353.444	83.6278	2.07943	0	up	378	297	91	72
VCA0146	protein-coding	hypothetical protein	173.072	57.902	1.57969	1.47144e-10	up	175	155	78	39
VCA0154	protein-coding	hypothetical protein	256.812	79.5253	1.69123	0	up	266	224	101	58
VCA0163	protein-coding	hypothetical protein	225.43	340.37	-0.594419	0.00370212	down	193	235	358	302
VCA0167	protein-coding	hypothetical protein	18409.7	12072.6	0.608731	1.18794e-14	up	17563	17484	14777	9207
VCA0186	protein-coding	hypothetical protein	180.227	323.346	-0.843266	0.00410225	down	170	173	427	224
VCA0188	protein-coding	hypothetical protein	228.958	370.502	-0.6944	0.000224552	down	259	179	399	322
VCA0212	protein-coding	hypothetical protein	502.578	292.55	0.780662	2.70941e-11	up	522	437	361	221
VCA0213	protein-coding	hypothetical protein	596.82	1471.14	-1.30157	1.86083e-09	down	585	552	1469	1362
VCA0216	protein-coding	hypothetical protein	173.955	546.738	-1.65214	0	down	201	132	636	441
VCA0254	protein-coding	hypothetical protein	184.544	85.719	1.10628	0.0436126	up	189	163	93	74
VCA0271	protein-coding	hypothetical protein	154.559	84.3856	0.873087	0.000689682	up	162	133	72	87
VCA0274a	protein-coding	hypothetical protein	553.095	278.332	0.99072	1.19222e-06	up	586	470	254	275
VCA0315	protein-coding	hypothetical protein	285.607	489.938	-0.778568	3.87816e-09	down	316	230	584	385
VCA0344	protein-coding	hypothetical protein	60.9935	137.028	-1.16775	0.000651528	down	56	60	185	92
VCA0356a	protein-coding	hypothetical protein	65.6224	224.933	-1.77724	0	down	64	61	236	200
VCA0358	protein-coding	hypothetical protein	22.3482	53.009	-1.24608	0.0135483	down	30	13	71	36
VCA0362	protein-coding	hypothetical protein	457.278	918.546	-1.00628	0.00013281	down	388	480	915	852
VCA0395	protein-coding	hypothetical protein	113.242	224.208	-0.985426	2.76309e-05	down	116	100	291	159
VCA0397	protein-coding	hypothetical protein	23.5969	74.1696	-1.65223	0.00039454	down	24	21	104	47
VCA0432	protein-coding	hypothetical protein	88.4534	158.005	-0.83698	0.000143155	down	96	73	201	115
VCA0514	protein-coding	hypothetical protein	197.065	15.2219	3.69445	0	up	185	190	25	7
VCA0524	protein-coding	hypothetical protein	322.687	572.633	-0.827476	2.22569e-06	down	302	312	724	420
VCA0551	protein-coding	hypothetical protein	406.572	223.817	0.861193	3.01981e-14	up	426	350	268	175
VCA0681	protein-coding	hypothetical protein	119.205	30.2198	1.97988	5.56917e-11	up	115	112	26	31
VCA0703	protein-coding	hypothetical protein	449.807	166.609	1.43284	0.00103697	up	347	505	175	148
VCA0718	protein-coding	hypothetical protein	188.943	344.816	-0.867877	1.39673e-05	down	167	192	393	284
VCA0732	protein-coding	hypothetical protein	57.9548	95.5215	-0.720897	0.0411153	down	49	61	125	67
VCA0821	protein-coding	hypothetical protein	106.426	236.483	-1.15189	0.000935406	down	90	112	225	227
VCA0846	protein-coding	hypothetical protein	28940.8	1634.26	4.14639	0.000306811	up	38588	17083	1549	1573
VCA0847	protein-coding	hypothetical protein	612.327	1228.66	-1.00472	1.25863e-09	down	628	540	1544	908
VCA0892	protein-coding	hypothetical protein	18.4569	76.8675	-2.05822	2.88964e-06	down	15	20	106	50
VCA0921	protein-coding	hypothetical protein	350.549	572.566	-0.707827	0.0185384	down	385	285	576	527
VCA0935	protein-coding	hypothetical protein	14.8221	41.7383	-1.49362	0.000275669	down	10	18	55	29
VCA0951	protein-coding	hypothetical protein	776.975	229.404	1.75998	5.05437e-08	up	891	596	260	190
VCA0966	protein-coding	hypothetical protein	50.0043	299.158	-2.58078	9.99201e-16	down	44	51	289	284
VCA0972	protein-coding	hypothetical protein	210.212	335.287	-0.67355	0.0228654	down	197	203	439	235
VCA0986	protein-coding	hypothetical protein	82.8589	168.828	-1.02682	1.61313e-06	down	84	74	169	156
VCA1000	protein-coding	hypothetical protein	377.096	567.42	-0.589486	0.0200504	down	381	338	661	457
VCA1032	protein-coding	hypothetical protein	1980.97	1016.01	0.963286	0	up	1943	1831	1289	742
VCA1097	protein-coding	hypothetical protein	374.51	607.28	-0.697359	0.000430955	down	358	355	615	556
infC	protein-coding	initiation factor IF3	76.042	159.195	-1.06592	0.00516435	down	58	86	212	109
VC0004	protein-coding	inner membrane protein translocase component YidC	465.508	840.564	-0.852553	0.000884127	down	345	536	917	722
VC1129	protein-coding	inosine-guanosine kinase	284.045	535.324	-0.91429	0	down	314	229	610	441
VCA0281	protein-coding	integrase	40.7768	100.757	-1.30506	2.46672e-07	down	46	32	101	93
VC0609	protein-coding	iron(III) ABC transporter permease	138.856	220.232	-0.665436	0.0357737	down	145	120	217	206
VCA0685	protein-coding	iron(III) ABC transporter substrate-binding protein	38.7887	69.0689	-0.8324	0.0228972	down	40	34	91	48
VC0203	protein-coding	iron-hydroxamate transporter permease	178.58	103.646	0.784904	0.000298058	up	171	169	91	105
VC2469	protein-coding	L-aspartate oxidase	2068.83	923.594	1.16348	1.88861e-08	up	1774	2154	1055	759
VC2426	protein-coding	leader peptidase PilD	580.429	235.727	1.3	1.36818e-06	up	497	605	320	157
leuO	protein-coding	leucine transcriptional activator	221.943	126.284	0.813514	1.57227e-05	up	240	184	155	96
VC1904	protein-coding	leucine-responsive transcriptional regulator	105.547	222.859	-1.07825	0.000466418	down	102	99	252	185
VCA0863	protein-coding	lipase	106.454	165.292	-0.634786	0.0138434	down	89	113	172	148
VC0225	protein-coding	lipopolysaccharide biosynthesis protein	138.116	77.7856	0.828308	0.0411382	up	133	130	115	45
VC1537	protein-coding	lipoprotein NlpC	391.548	795.467	-1.02261	0	down	385	361	911	652
VC0533	protein-coding	lipoprotein NlpD	298.175	1015.27	-1.76764	0.000250191	down	215	349	1402	659
VCA0862	protein-coding	long-chain fatty acid transport protein	201.013	355.99	-0.824549	2.69784e-14	down	198	185	377	314
VCA0666	protein-coding	L-serine dehydratase 1	434.339	178.255	1.28488	0	up	417	410	196	152
VCA0737	protein-coding	luxP protein	67.1295	19.532	1.7811	0.0238191	up	87	42	21	17
VCA0952	protein-coding	LuxR family transcriptional regulator	264.078	115.261	1.19606	7.20501e-12	up	238	264	152	80
VC0787	protein-coding	LysR family transcriptional regulator	114.576	35.009	1.71051	7.13076e-06	up	107	111	30	36
VC2103	protein-coding	LysR family transcriptional regulator	955.301	2233.88	-1.22552	0	down	785	1027	2597	1803
VCA0830	protein-coding	LysR family transcriptional regulator	149.047	1718.38	-3.52721	0	down	128	155	1742	1572
VCA1055	protein-coding	LysR family transcriptional regulator	146.24	280.808	-0.941242	1.87538e-08	down	170	110	308	240
VCA1058	protein-coding	LysR family transcriptional regulator	175.341	100.358	0.80501	3.83178e-05	up	152	181	107	88
VC1956	protein-coding	lytic murein transglycosylase	39.0452	72.2295	-0.887443	0.0166585	down	50	25	83	59
VC1343	protein-coding	M20A family peptidase	399.476	166.96	1.2586	5.08919e-07	up	448	316	191	137
VC0432	protein-coding	malate dehydrogenase	103.7	191.433	-0.884423	2.4493e-06	down	91	106	197	173
VCA1027	protein-coding	maltose operon periplasmic protein	88.2271	139.191	-0.65777	0.0171284	down	104	65	154	118
VC0260	protein-coding	mannosyltransferase	3079.45	1716.97	0.842807	1.46492e-07	up	2739	3113	1783	1540
VCA0955	protein-coding	MarR family transcriptional regulator	482.471	299.15	0.68957	5.88306e-05	up	470	449	318	263
VC1643	protein-coding	methyl-accepting chemotaxis protein	194.849	293.667	-0.591827	4.00912e-06	down	168	202	329	246
VCA0008	protein-coding	methyl-accepting chemotaxis protein	410.942	188.799	1.12209	0	up	405	378	191	173
VC1065	protein-coding	methylated-DNA--protein-cysteine methyltransferase-like protein	1075.03	536.207	1.00351	1.64649e-11	up	996	1049	507	517
VC1373	protein-coding	molecular chaperone DnaK	872.6	1517.03	-0.797858	2.26175e-07	down	867	796	1901	1125
VC1374	protein-coding	molecular chaperone DnaK	89.389	143.973	-0.687625	0.0100582	down	82	88	187	102
VC1028	protein-coding	molybdenum cofactor biosynthesis protein E	181.077	62.3961	1.53708	4.56402e-09	up	159	185	91	37
VCA0156	protein-coding	monovalent cation/H+ antiporter subunit C	136.272	72.2459	0.915497	0.000270753	up	141	119	101	46
VCA0153	protein-coding	monovalent cation/H+ antiporter subunit F	96.7718	27.9372	1.7924	0.00920071	up	88	96	36	20
VCA0152	protein-coding	monovalent cation/H+ antiporter subunit G	262.382	78.5671	1.73967	0.00034081	up	317	186	85	68
VC0408	protein-coding	MSHA pilin protein MshB	129.938	202.481	-0.63997	0.0455985	down	117	130	265	142
vmrA	protein-coding	multidrug efflux pump VmrA	372.035	101.396	1.87543	6.5795e-11	up	312	394	137	68
VC1618	protein-coding	multidrug resistance protein	336.259	729.471	-1.11728	0	down	299	340	827	604
fadB	protein-coding	multifunctional fatty acid oxidation complex subunit alpha	72.8354	259.72	-1.83425	0	down	76	63	318	198
VC1302	protein-coding	MutT/nudix family protein	569.732	357.317	0.67308	4.7059e-06	up	570	516	427	280
VC2295	protein-coding	Na(+)-translocating NADH-quinone reductase subunit A	276.88	539.131	-0.961377	2.11e-06	down	205	319	609	448
VC1532	protein-coding	N-acetyl-D-glucosamine kinase	277.74	113.002	1.29738	2.22045e-16	up	289	241	151	77
VC0690	protein-coding	N-acetylmuramic acid-6-phosphate etherase	397.765	231.184	0.782877	4.12558e-05	up	375	382	253	198
gpsA	protein-coding	NAD(P)H-dependent glycerol-3-phosphate dehydrogenase	336.01	104.533	1.68454	2.4647e-14	up	365	277	140	71
VC1509	protein-coding	NAD-dependent deacetylase	407.564	236.749	0.78367	0.00519106	up	410	367	332	150
VC1890	protein-coding	NADH dehydrogenase	213.196	439.21	-1.04273	0.000302287	down	225	182	427	415
VCA0155	protein-coding	NADH dehydrogenase	944.702	451.8	1.06418	0	up	988	815	522	367
VCA0157	protein-coding	NADH dehydrogenase	911.478	595.955	0.613005	4.63407e-13	up	942	797	650	512
VCA0183	protein-coding	nitric oxide dioxygenase	746.184	493.882	0.595365	2.20612e-06	up	759	664	622	364
VC0715	protein-coding	nitroreductase A	259.511	154.125	0.751697	0.000799986	up	285	211	159	139
VC1093	protein-coding	oligopeptide ABC transporter permease	79.1675	128.383	-0.697471	0.0125404	down	81	70	128	119
VC1091	protein-coding	oligopeptide ABC transporter substrate-binding protein	454.041	781.656	-0.783711	6.0892e-09	down	388	474	845	677
oppB	protein-coding	oligopeptide transporter permease	202.688	337.407	-0.735231	0.0414893	down	196	190	325	321
VCA1006	protein-coding	organic hydroperoxide resistance protein	94.2442	262.642	-1.47862	5.45328e-08	down	82	97	344	184
VC1882	protein-coding	outer membrane-specific lipoprotein transporter subunit LolE	398.112	178.845	1.15447	3.63361e-07	up	439	322	178	166
VC2635	protein-coding	penicillin-binding protein 1A	337.681	530.848	-0.652638	0.0195317	down	325	318	691	375
VC0171	protein-coding	peptide ABC transporter substrate-binding protein	155.268	285.04	-0.876403	2.21201e-05	down	156	140	366	205
VCA0953	protein-coding	peptidyl-prolyl cis-trans isomerase C	286.086	128.319	1.15672	7.95808e-13	up	280	265	132	116
cpxP	protein-coding	periplasmic repressor CpxP	63.3212	25.6146	1.30572	0.0216875	up	50	70	39	14
VC0590	protein-coding	permease	201.187	88.9598	1.17731	8.73153e-05	up	230	155	99	75
VCA0904	protein-coding	permease	124.999	352.837	-1.49708	1.08012e-11	down	139	100	356	324
VC1678	protein-coding	phage shock protein A	80.2181	19.3644	2.05052	0.00364177	up	82	71	22	16
VCA0549	protein-coding	phnA protein	6739.37	3665.9	0.878446	0	up	6908	5947	3818	3280
psd	protein-coding	phosphatidylserine decarboxylase	159.299	295.463	-0.891244	0.00122767	down	147	156	340	241
VC2738	protein-coding	phosphoenolpyruvate carboxykinase	404.605	766.502	-0.921776	1.32803e-05	down	343	425	968	563
VC2646	protein-coding	phosphoenolpyruvate carboxylase	775.227	483.967	0.67971	0	up	724	751	540	407
VC0611	protein-coding	phosphoglucomutase/phosphomannomutase	331.069	176.85	0.904605	0.000109007	up	368	265	208	141
VCA1041	protein-coding	phosphomannomutase	586.963	381.662	0.620975	2.17886e-09	up	533	583	441	310
coaD	protein-coding	phosphopantetheine adenylyltransferase	634.675	399.437	0.668049	6.66134e-16	up	658	553	458	327
eno	protein-coding	phosphopyruvate hydratase	172.701	260.494	-0.59298	0.000198621	down	150	178	317	200
VC0275	protein-coding	phosphoribosylamine--glycine ligase	214.134	128.128	0.74093	1.65236e-06	up	230	179	144	107
hemH	protein-coding	phosphoribosylaminoimidazole-succinocarboxamide synthase	77.634	130.705	-0.751559	0.0489435	down	78	70	125	125
VC0869	protein-coding	phosphoribosylformylglycinamidine synthase	616.518	120.114	2.35974	0.0123821	up	804	381	152	88
VC0916	protein-coding	phosphotyrosine protein phosphatase	64.4284	121.806	-0.918823	0.0147512	down	49	73	160	85
VC1236	protein-coding	PilB-like protein	143.796	960.048	-2.73908	0	down	142	132	1080	801
VC0042	protein-coding	potassium uptake protein TrkH	3230.97	5306.95	-0.715918	0.0383432	down	3104	3048	6901	3754
secD	protein-coding	preprotein translocase subunit SecD	260.42	85.5278	1.60638	5.10613e-10	up	291	207	105	65
secF	protein-coding	preprotein translocase subunit SecF	800.519	244.13	1.71328	0.000184595	up	955	579	259	215
VC1857	protein-coding	primosomal replication protein N``	224.75	557.258	-1.31003	0	down	198	229	642	454
VC0674	protein-coding	prolipoprotein diacylglyceryl transferase	161.093	60.8076	1.40557	0.048734	up	198	111	86	38
VC0717	protein-coding	protease	1197.95	634.197	0.917565	0	up	1113	1166	715	528
VCA0088	protein-coding	proton/glutamate symporter	589.873	148.132	1.99353	3.53758e-08	up	678	451	202	98
VC1282	protein-coding	PTS system cellobiose-specific transporter subunit IIC	99.8124	197.499	-0.984554	0.000489911	down	114	77	197	183
VC2013	protein-coding	PTS system glucose-specific transporter subunits IIBC	259.507	452.191	-0.801158	0	down	247	247	545	351
VC0485	protein-coding	pyruvate kinase	326.575	198.282	0.719856	0.00487784	up	279	341	243	151
rdgC	protein-coding	recombination associated protein	916.27	531.948	0.784488	0	up	887	858	641	413
recF	protein-coding	recombination protein F	104.637	229.652	-1.13405	1.01383e-06	down	96	103	273	181
recR	protein-coding	recombination protein RecR	590.492	305.184	0.952239	2.2268e-07	up	618	509	282	299
VC1348	protein-coding	response regulator	275.837	613.891	-1.15417	0	down	280	246	695	509
VC1256	protein-coding	ribonucleotide-diphosphate reductase subunit alpha	1130.41	1708.11	-0.595552	1.79915e-11	down	1174	983	1854	1474
VCA0104	protein-coding	ribosomal large subunit pseudouridine synthase A	704.862	1193.12	-0.759329	0	down	656	685	1300	1026
VC1889	protein-coding	ribosomal-protein-serine acetyltransferase	1950.73	526.152	1.89047	2.89592e-06	up	2287	1449	567	457
VC0340	protein-coding	ribosome-associated GTPase	74.682	133.316	-0.836016	0.000271669	down	87	56	142	117
VC0150	protein-coding	RNA polymerase factor sigma-32	198.055	352.495	-0.831697	0.000198915	down	150	225	387	301
VC0534	protein-coding	RNA polymerase sigma-38 factor	68.5178	293.653	-2.09956	1.01229e-11	down	57	73	387	204
VC0159	protein-coding	RNA-binding protein	278.592	156.839	0.82887	9.15083e-10	up	297	235	179	129
VC2695	protein-coding	rRNA methylase	1303.38	738.098	0.820371	6.93471e-09	up	1162	1315	790	645
VCA0719	protein-coding	sensor histide kinase	510.068	247.746	1.04183	0	up	467	503	270	213
VC1088	protein-coding	sensor histidine kinase	289.719	584.646	-1.01291	0	down	266	285	703	455
VC1315	protein-coding	sensor histidine kinase	2044.25	72.8525	4.81045	0	up	2128	1773	101	47
VC1639	protein-coding	sensor histidine kinase	121.676	281.903	-1.21216	2.19349e-08	down	123	109	363	202
VCA0736	protein-coding	sensor histidine kinase LuxQ	1055.6	330.505	1.67532	1.92634e-07	up	1206	814	406	251
VC1084	protein-coding	sensory box sensor histidine kinase	34.2447	88.0344	-1.36219	0.000159064	down	29	36	119	59
minC	protein-coding	septum formation inhibitor	288.929	568.879	-0.977407	5.82808e-11	down	313	239	598	505
cysE	protein-coding	serine acetyltransferase	1472.29	319.704	2.20325	0	up	1446	1359	351	273
VCA0278	protein-coding	serine hydroxymethyltransferase	29.5876	99.5128	-1.74989	0.000915479	down	22	34	141	62
VC0397	protein-coding	single-stranded DNA-binding protein	88.395	183.764	-1.05581	0.00610792	down	79	89	250	122
VCA0041	protein-coding	sodium/glutamate symporter	539.148	2008.9	-1.89765	0	down	526	501	2383	1587
VCA1071	protein-coding	sodium/proline symporter	647.988	316.074	1.03571	0	up	626	608	398	233
nhaB	protein-coding	sodium/proton antiporter	1724.6	2689.52	-0.641086	4.52283e-07	down	1890	1406	2973	2282
VC2705	protein-coding	sodium/solute symporter	397.999	256.439	0.634147	0.0310455	up	443	318	305	202
VCA0947	protein-coding	spermidine n1-acetyltransferase	270.812	119.906	1.17538	0	up	286	231	146	92
VC1874	protein-coding	SpoVR family protein	265.017	805.921	-1.60455	0.0465527	down	262	243	1178	476
VC2090	protein-coding	succinate dehydrogenase hydrophobic membrane anchor protein	150.439	89.1438	0.754974	0.000459895	up	136	150	116	63
VC0384	protein-coding	sulfite reductase (NADPH) flavoprotein subunit alpha	94.9553	196.493	-1.04916	2.25304e-11	down	95	86	203	177
VC2694	protein-coding	superoxide dismutase	506.831	269.235	0.912641	0	up	467	497	330	205
VC1746	protein-coding	TetR family transcriptional regulator	82.1496	172.54	-1.07061	1.36396e-11	down	90	67	212	131
lpxK	protein-coding	tetraacyldisaccharide 4'-kinase	22.0634	66.2034	-1.58525	2.16509e-05	down	21	21	90	44
VC0034	protein-coding	thiol:disulfide interchange protein	300.771	191.513	0.651222	0.00672029	up	333	242	211	163
VC0027	protein-coding	threonine dehydratase	60.058	118.67	-0.982522	0.00662174	down	70	45	157	82
VCA0287	protein-coding	threonyl-tRNA synthetase	98.5599	227.839	-1.20894	0	down	82	105	244	199
thyA	protein-coding	thymidylate synthase	317.671	70.5536	2.17074	0.00334401	up	403	207	93	49
VC0422	protein-coding	tldD protein	180.71	635.168	-1.81347	2.15679e-07	down	172	172	597	615
greA	protein-coding	transcription elongation factor GreA	990.245	580.576	0.770301	3.42847e-09	up	999	889	749	415
VC0678	protein-coding	transcriptional activator HlyU	131.56	61.039	1.10792	0.0243369	up	155	97	81	42
VC1968	protein-coding	transcriptional regulator	94.4706	368.17	-1.96244	5.65318e-10	down	74	105	355	350
VCA0029	protein-coding	transcriptional regulator	63.4645	170.249	-1.42362	2.22045e-16	down	64	57	175	154
VCA0011	protein-coding	transcriptional regulator MalT	524.868	327.017	0.68259	3.98306e-05	up	535	466	387	259
VC0727	protein-coding	transcriptional regulator PhoU	106.312	235.845	-1.14953	3.51176e-07	down	94	108	265	197
VC1314	protein-coding	transporter	376.847	127.689	1.56135	0.000238845	up	447	275	143	107
treR	protein-coding	trehalose repressor	821.487	171.183	2.2627	0	up	805	760	202	136
tRNA-Ala-5	tRNA	tRNA	1.02234	33.7721	-5.04588	0.0228955	down	2	0	41	26
tRNA-Arg-1	tRNA	tRNA	1.5901	18.7341	-3.55848	0.0462454	down	1	2	33	7
tRNA-Asn-4	tRNA	tRNA	10.4781	38.9201	-1.89314	0.00712838	down	11	9	32	41
tRNA-Gly-7	tRNA	tRNA	3.09532	71.3915	-4.52759	0	down	5	1	88	54
tRNA-Leu-3	tRNA	tRNA	21.7804	96.4068	-2.1461	4.2234e-12	down	31	11	98	88
tRNA-Met-7	tRNA	tRNA	22.9443	115.731	-2.33457	3.9535e-13	down	28	16	113	109
tRNA-Met-9	tRNA	tRNA	117.813	202.17	-0.779071	4.02154e-05	down	107	117	256	148
tRNA-Pro-2	tRNA	tRNA	2.12957	19.1568	-3.16922	0.000241003	down	1	3	16	20
tRNA-Ser-2	tRNA	tRNA	9.51232	69.2201	-2.86332	3.4832e-07	down	7	11	72	62
VC0154	protein-coding	tRNA (uracil-5-)-methyltransferase	556.415	306.685	0.859404	3.46279e-13	up	564	497	302	287
VC0573	protein-coding	ubiquinol--cytochrome c reductase iron-sulfur subunit	258.513	451.122	-0.803279	1.73034e-11	down	244	248	555	342
lpxC	protein-coding	UDP-3-O-[3-hydroxymyristoyl] N-acetylglucosamine deacetylase	71.8677	118.15	-0.717208	0.0238326	down	53	83	142	92
VC0262	protein-coding	UDP-glucose 4-epimerase	469.637	1104.7	-1.23404	0	down	466	429	1234	928
murB	protein-coding	UDP-N-acetylenolpyruvoylglucosamine reductase	167.904	263.4	-0.64962	4.60931e-07	down	167	153	325	199
VC2171	protein-coding	uracil permease	2201.58	948.424	1.21494	0	up	1982	2203	972	860
VC2083	protein-coding	zinc ABC transporter permease	493.716	816.033	-0.724945	0.00541903	down	492	449	810	759
VC0026	protein-coding	zinc-binding alcohol dehydrogenase	156.205	564.082	-1.85246	0	down	161	137	623	479
VC2429	protein-coding	zinc-binding protein	313.907	80.5072	1.96315	0.000517994	up	231	363	106	56
